# Supplementary material for: Lercanidipine Enhances Cisplatin Activity: Dual Anticancer and Anti-Inflammatory Effects via Caspase Activation and MAPK Inhibition
Source: Pharmaceuticals (Basel). 2025 Apr 29;18(5):651. doi: 10.3390/ph18050651 (PMC12115225; doi:10.3390/ph18050651)
Supplement: Supplementary file 1 [file pharmaceuticals-18-00651-s001.zip]

Archive with 5 entries (5 files):
- MAPK_Inhibition_Data.xlsx
- Lercanidipine_MTT_Data.xlsx
- cisplatin_MTT_Data.xlsx
- anti-inf..xlsx
- caspase .xlsx
