# Supplementary material for: Lercanidipine Enhances Cisplatin Activity: Dual Anticancer and Anti-Inflammatory Effects via Caspase Activation and MAPK Inhibition
Source: Pharmaceuticals (Basel). 2025 Apr 29;18(5):651. doi: 10.3390/ph18050651 (PMC12115225; doi:10.3390/ph18050651)
Supplement: Supplementary file 1 [file pharmaceuticals-18-00651-s001.zip › MAPK_Inhibition_Data.xlsx]

## Sheet: Sheet1
Group	Replicate 1	Replicate 2	Replicate 3	Mean % Inhibition	SD
Lercanidipine	83.16	85.62	82.02	83.6	1.04
Positive Control	102.77	99.6	97.03	99.8	0.95
