# Supplementary material for: Lercanidipine Enhances Cisplatin Activity: Dual Anticancer and Anti-Inflammatory Effects via Caspase Activation and MAPK Inhibition
Source: Pharmaceuticals (Basel). 2025 Apr 29;18(5):651. doi: 10.3390/ph18050651 (PMC12115225; doi:10.3390/ph18050651)
Supplement: Supplementary file 1 [file pharmaceuticals-18-00651-s001.zip › Lercanidipine_MTT_Data.xlsx]

## Sheet: SH-SY5Y
Cell Line	Concentration (µM)	Replicate 1	Replicate 2	Replicate 3	Mean % Inhibition	SD
SH-SY5Y	1	4.4104	3.7941	1.53342	3.25	1.51
SH-SY5Y	5	13.6978	14.3275	12.9861	13.67	0.67
SH-SY5Y	10	24.3735	24.2166	24.1123	24.23	0.13
SH-SY5Y	20	38.6754	39.2831	40.0531	39.34	0.69
SH-SY5Y	50	60.3997	62.393	61.5934	61.46	1
SH-SY5Y	100	76.5023	74.9206	76.1923	75.87	0.84
SH-SY5Y	150	84.1383	81.5739	80.676	82.13	1.8

## Sheet: PC3
Cell Line	Concentration (µM)	Replicate 1	Replicate 2	Replicate 3	Mean % Inhibition	SD
PC3	1	1.99996	1.31194	1.47361	1.6	0.36
PC3	5	2.99862	4.25705	5.90158	4.39	1.46
PC3	10	11.0815	9.16351	10.6451	10.3	1.01
PC3	20	18.8226	18.7397	17.9228	18.5	0.5
PC3	50	35.283	35.2327	34.7955	35.1	0.27
PC3	100	53.268	52.9781	54.5899	53.61	0.86
PC3	150	63.9178	63.2731	62.6981	63.3	0.61

## Sheet: MCF7
Cell Line	Concentration (µM)	Replicate 1	Replicate 2	Replicate 3	Mean % Inhibition	SD
MCF7	1	0	2.44922	0	0.82	1.41
MCF7	5	4.91342	4.34217	4.74666	4.67	0.29
MCF7	10	6.78178	10.0928	8.64204	8.51	1.66
MCF7	20	14.5745	17.2596	15.7889	15.87	1.34
MCF7	50	30.9739	30.9628	33.1218	31.69	1.24
MCF7	100	48.9439	47.8978	48.7219	48.52	0.55
MCF7	150	56.1595	59.1812	58.2376	57.86	1.55
