# Supplementary material for: Lercanidipine Enhances Cisplatin Activity: Dual Anticancer and Anti-Inflammatory Effects via Caspase Activation and MAPK Inhibition
Source: Pharmaceuticals (Basel). 2025 Apr 29;18(5):651. doi: 10.3390/ph18050651 (PMC12115225; doi:10.3390/ph18050651)
Supplement: Supplementary file 1 [file pharmaceuticals-18-00651-s001.zip › cisplatin_MTT_Data.xlsx]

## Sheet: HEK293
Concentration (µM)	Replicate 1	Replicate 2	Replicate 3	Cell Line	Mean % Inhibition	SD
0.5	14.4812	14.4724	14.0817	HEK293	14.35	0.23
1	25.0108	25.2267	26.1436	HEK293	25.46	0.6
2	40.7168	39.5218	40.1809	HEK293	40.14	0.6
4	57.2382	57.2198	57.4155	HEK293	57.29	0.11
6	65.5152	66.9421	67.3037	HEK293	66.59	0.95
8	73.0323	72.6759	72.6193	HEK293	72.78	0.22
10	76.4778	76.7638	77.5672	HEK293	76.94	0.56

## Sheet: SH-SY5Y
Concentration (µM)	Replicate 1	Replicate 2	Replicate 3	Cell Line	Mean % Inhibition	SD
0.5	7.39914	6.62644	6.47236	SH-SY5Y	6.83	0.5
1	13.6833	13.4159	13.1223	SH-SY5Y	13.41	0.28
2	22.3696	22.1745	23.04	SH-SY5Y	22.53	0.45
4	37.477	37.7779	37.1991	SH-SY5Y	37.48	0.29
6	46.4176	47.1938	46.9899	SH-SY5Y	46.87	0.4
8	54.0176	54.2963	54.434	SH-SY5Y	54.25	0.21
10	60.343	59.5298	59.3839	SH-SY5Y	59.75	0.52

## Sheet: PC3
Concentration (µM)	Replicate 1	Replicate 2	Replicate 3	Cell Line	Mean % Inhibition	SD
0.5	8.13186	7.4943	7.87561	PC3	7.83	0.32
1	13.9754	14.6764	15.2869	PC3	14.65	0.66
2	25.1781	25.11	25.4177	PC3	25.24	0.16
4	41.1099	40.7425	41.2373	PC3	41.03	0.26
6	50.5592	50.4012	50.7226	PC3	50.56	0.16
8	58.0513	58.8275	57.8813	PC3	58.25	0.5
10	63.5091	62.9177	62.6532	PC3	63.03	0.44

## Sheet: MCF7
Concentration (µM)	Replicate 1	Replicate 2	Replicate 3	Cell Line	Mean % Inhibition	SD
0.5	4.79772	6.59079	5.28866	MCF7	5.56	0.93
1	11.5159	11.0573	11.5808	MCF7	11.38	0.29
2	18.7207	19.7607	20.1883	MCF7	19.56	0.75
4	32.1713	32.2172	32.6684	MCF7	32.35	0.27
6	42.0155	42.53	42.5968	MCF7	42.38	0.32
8	49.5691	49.6651	49.82	MCF7	49.68	0.13
10	55.4317	55.4463	55.805	MCF7	55.56	0.21
