# Supplementary material for: Lercanidipine Enhances Cisplatin Activity: Dual Anticancer and Anti-Inflammatory Effects via Caspase Activation and MAPK Inhibition
Source: Pharmaceuticals (Basel). 2025 Apr 29;18(5):651. doi: 10.3390/ph18050651 (PMC12115225; doi:10.3390/ph18050651)
Supplement: Supplementary file 1 [file pharmaceuticals-18-00651-s001.zip › anti-inf..xlsx]

## Sheet: Sayfa1
LPS	yok	var	var	var	var
Lercanidipine	0	0	5	10	20
	4.894	18.79	17.7	15.12	14.689
	4.18	17.903	17.068	14.986	14.296
	4.568	18.457	17.356	15.007	14.297
ort	4.54733	18.3833	17.3747	15.0377	14.4273
