# Supplementary material for: Lercanidipine Enhances Cisplatin Activity: Dual Anticancer and Anti-Inflammatory Effects via Caspase Activation and MAPK Inhibition
Source: Pharmaceuticals (Basel). 2025 Apr 29;18(5):651. doi: 10.3390/ph18050651 (PMC12115225; doi:10.3390/ph18050651)
Supplement: Supplementary file 1 [file pharmaceuticals-18-00651-s001.zip › caspase .xlsx]

## Sheet: caspase 3
C	5	10	20
42.88	58.6566	67.9608	117.596
45.28	51.1516	57.7437	104.969
43.98	63.0098	68.3804	122.594
44.0467
C	5	10	20
44.0467	1.33169	1.54293	2.66981
	1.16131	1.31097	2.38313
	1.43052	1.55245	2.78328

## Sheet: caspase 8
C	5	10	20
52.88	79.1923	102.555	273.202
50.28	80.3664	109.133	280.024
49.98	86.6153	112.255	290.734
51.0467
C	5	10	20
1.03591	1.55137	2.00905	5.352
0.984981	1.57437	2.13791	5.48565
0.979104	1.69679	2.19907	5.69545
